# Supplementary material for: Tunable Fluid-Type Metasurface for Wide-Angle and Multifrequency Water-Air Acoustic Transmission
Source: Research (Wash D C). 2021 Sep 30;2021:9757943. doi: 10.34133/2021/9757943 (PMC8501414; doi:10.34133/2021/9757943)
Supplement: Supplementary Materials — Note S1: designing the gravity and buoyancy force to precisely control the immersion depth. Note S2: the ideal impedance matching FAM without solid structure. Note S3: the analytical model for calculating the transmission coefficients. Note S4: the analytical model agrees very well with calculations from impedance matching conditions. Note S5: the effect of the solid structure. Note S6: the multilayer FAMs: series mass-spring model. Note S7: the methods for trapping the air bubbles in water. Note S8: the stability analysis for the prepared bubbles. Note S9: the temperature dependence of the acoustic metasurface. Note S10: the effect of the thermoviscous loss on the energy transmission coefficient. Note S11: the impedance-matched FAM for the oblique incidence. Note S12: calculating the transmission coefficients for the oblique incidence. Figure S1: the analytical solution in Note S3 agrees well with the FEM and the IMC calculations. Figure S2: the analytical solution in Note S5 agrees well with the FEM and the impedance matching condition calculation after considering the effect of solid structure. Figure S3: the effects of h, d, a, and w on the maximum transmission frequency and the corresponding energy transmission coefficient. Figure S4: Bubbles with different parameters can be treated as the parallel mass-spring model. Figure S5: the modes of vibration at different frequencies of unity transmission for n = 4. Figure S6: the contact angle and the advancing angle of the printed nylon structure. Figure S7: the ultrathin property of the FAM. Figure S8: the operating frequency range for the FAM. Figure S9: the acoustic experiments for demonstrating the acoustic performance of the FAM. Figure S10: the analytical solution, IMC calculation, and FEM calculation for water-to-air oblique incident agree well. Figure S11: the melody of the music signal for the FAM. Movie S1: the preparation of the fluid-type acoustic metasurface. Movie S2: the FEM simulation of the formation [file 9757943.f1.zip]

Archive with 11 entries (11 files):
- Movie S1.mp4
- Movie S10.mp4
- Movie S2.mp4
- Movie S3.mp4
- Movie S4.mp4
- Movie S5.mp4
- Movie S6.mp4
- Movie S7.mp4
- Movie S8.mp4
- Movie S9.mp4
- Supporting Materials.docx
